# Supplementary material for: Genomic landscape and mutational impacts of recurrently mutated genes in cancers
Source: Mol Genet Genomic Med. 2018 Aug 14;6(6):910–23. doi: 10.1002/mgg3.458 (PMC6305651; doi:10.1002/mgg3.458)
Supplement: Supplementary file 2 [file MGG3-6-910-s002.xlsx]

## Sheet: supplementary_table_s2
Supporting information Table S2: Cancer-type-specific RMGs. In each cancer, the first column lists the cancer-type-specific RMGs and the second column shows their mutation rates.
ACC		BLCA		CESC		CHOL		DLBC		ESCA		HNSC		KICH		KIRC		LAML		LGG		LUAD		LUSC		PAAD		PRAD		SKCM		STAD		TGCT		THYM		UCS		UVM
C1orf106	0.18	HERC1	0.1	ENSG00000259660	0.11	ADAM21P1	0.11	IRF4	0.12	MUC19	0.1	NSD1	0.1	PABPC3	0.12	SETD2	0.11	FLT3	0.28	CIC	0.2	PTPRZ1	0.1	ADAM6	0.45	SMAD4	0.25	SPOP	0.11	DSG4	0.16	ZC3H13	0.1	BTN2A3P	0.12	GTF2I	0.4	RP11-262H14.1	0.38	EIF1AX	0.12
ZAR1	0.21	STAG2	0.11	KMT2C	0.15	RNU5F-1	0.14	BTG2	0.27	ENSG00000225411	0.1			PABPC1	0.12	VHL	0.49	IDH2	0.1			SLC8A1	0.1	LRFN5	0.12					USP29	0.14	TRIO	0.11	KIT	0.18			PPP2R1A	0.28	GNAQ	0.49
RGMB	0.11	ACACA	0.1			RNR1	0.11	USP17L7	0.1	COL6A5	0.1			ANKRD30BL	0.3			NPM1	0.27			SNTG1	0.1	LOC96610	0.18					PLCE1	0.14	BZRAP1	0.16	ANKRD36BP2	0.11			RP4-610C12.1	0.17	SF3B1	0.22
MEN1	0.1	CHD7	0.1			LRRC37A4P	0.11	ZNF189	0.1	LOC101927345	0.1			ANKRD20A5P	0.18			DNMT3A	0.26			TSHZ3	0.12	SLITRK3	0.15					SPEG	0.12	UTRN	0.1	GTF2IRD2P1	0.13			CHD4	0.17	GNA11	0.44
SEMA5B	0.18	KDM6A	0.24			PRG4	0.11	TTC40	0.12	EYS	0.13			PRSS3	0.11							EPHA5	0.11	C20orf26	0.11					MUM1L1	0.1	WDFY3	0.12					MT-CYB	0.16
FAM109A	0.17	FGFR3	0.12			WDR33	0.11	PCDHA10	0.12	MUC12	0.14			DDX12P	0.12							SLITRK2	0.11	DYNC1H1	0.1					SH3RF2	0.12	ZNF43	0.12					CROCCP2	0.14
KBTBD13	0.17	SPTAN1	0.12			EPHA2	0.11	MYD88	0.15	NTM	0.11			ND5	0.12							MKI67	0.11	FN1	0.11					PTPRK	0.11	SLITRK5	0.11					RP11-764K9.1	0.16
AATK	0.11	LYST	0.12			DMXL2	0.11	PKD1	0.1	MALAT1	0.12			MIR663B	0.11							STK11	0.17	NFE2L2	0.15					XDH	0.14	PXDN	0.12					LL22NC03-80A10.6	0.19
KRTAP4-5	0.11	CDKN1A	0.14			RNR2	0.31	ARHGAP21	0.12	ENSG00000232274	0.11											FLJ46321	0.11	WDR17	0.1					MTUS2	0.14	DCLK1	0.11					BAGE2	0.59
KNDC1	0.17	MLL4	0.1			HTT	0.11	TENM4	0.1	DYNC2H1	0.12											LPPR4	0.1	UNC5D	0.1					CHGB	0.11	CELSR1	0.11					MT-ND4	0.12
MN1	0.12					PTH2	0.11	DGKI	0.1													SETBP1	0.11	ELTD1	0.1					ADAMTS18	0.17	C12orf51	0.1					MT-CO3	0.1
WDR34	0.12					AMZ2P1	0.11	BTG1	0.15													ZNF521	0.1	TPR	0.1					CD163	0.23	MAP2	0.1					ARHGAP35	0.1
FAM184B	0.2					TUBBP5	0.2	ZNF285	0.12													FAM75A6	0.11							KDR	0.14	ASH1L	0.1					ANKRD20A8P	0.12
C17orf96	0.11					LOC541471	0.11	PCDHA4	0.1													LPHN3	0.14							RGPD4	0.17	REV3L	0.1					ZBTB7B	0.1
FPGS	0.16					GLG1	0.11	HIST1H1E	0.19																					COL5A3	0.16	MYH10	0.11					TPTE2P6	0.12
TAF5	0.13					MIR548N	0.14	TIAM2	0.1																					FRAS1	0.16	DCHS1	0.1					RP11-423O2.5	0.12
C19orf10	0.11					CLIP4	0.11	FAS	0.1																					OR4K1	0.1	PRKDC	0.11					MT-ND1	0.12
RREB1	0.12					POLE	0.14	ITPKB	0.1																					GRM3	0.15	RNF43	0.17					FLNA	0.1
NCOR2	0.14					PAXIP1	0.11	TET2	0.12																					SPAG17	0.14	XYLT2	0.11					ESPNP	0.16
KRTAP4-11	0.12					GUSBP1	0.11	DUSP2	0.1																					SCAND3	0.16	GLI3	0.14					RP11-417J8.6	0.14
RINL	0.21					DDHD1	0.11	CIITA	0.1																					ODZ2	0.13	VPS13A	0.11
ZNF598	0.21					COX2	0.14	SOCS1	0.1																					KIR2DL2	0.12	FBN1	0.13
TSC22D2	0.12					ND4	0.11	PIM1	0.21																					KCNT2	0.14	HSPG2	0.1
ASPDH	0.21					ANKRD17	0.11	KIF1A	0.1																					FLT1	0.1	PSME4	0.12
C4orf32	0.1					RNU6-76	0.14	KLHL6	0.15																					PCDHB7	0.11	ITPR3	0.1
TOR3A	0.28					RAD54L2	0.11	CACNA1H	0.1																					NBEAL1	0.1	RNF213	0.1
KRTAP10-7	0.13					ARID1B	0.11	LTB	0.1																					C8A	0.11
CCDC105	0.12					DPY19L2P2	0.2	P2RY8	0.17																					COL4A5	0.17
OPRD1	0.29					SMG1	0.11	HLA-A	0.1																					NWD1	0.15
USP42	0.28					KIF1B	0.11	ACACB	0.12																					PGK2	0.11
ZZEF1	0.1					MLLT10P1	0.11	ABCA7	0.1																					C7orf58	0.11
CRIPAK	0.27							STAT3	0.15																					PDE1C	0.13
RASIP1	0.11							RHPN2	0.15																					SLC15A2	0.11
BTBD11	0.1							B2M	0.27																					TSIX	0.14
CCDC102A	0.29							IRF8	0.1																					DSP	0.21
SYT8	0.16							IGLL5	0.4																					DSC3	0.13
PROB1	0.13							GABRG3	0.12																					ADAM7	0.16
AMDHD1	0.2							CD79B	0.1																					KEL	0.13
OGFR	0.14							HIST1H1D	0.1																					SYNPO2	0.1
SPATA31C1	0.11							PDE3A	0.1																					COL11A2	0.12
C2orf81	0.16							LOXHD1	0.1																					NUP210L	0.1
IRX3	0.23							HIST1H1C	0.15																					GPR179	0.1
FAM182A	0.12							TMSB4X	0.12																					SLCO1B3	0.12
BHLHE22	0.11							MTUS1	0.1																					ANO4	0.15
CCDC168	0.11							PIEZO1	0.1																					UGT1A1	0.16
ZNF517	0.37							LAMA5	0.1																					MYH15	0.14
PANK2	0.17							TNFAIP3	0.15																					KLHDC7A	0.1
NOL9	0.13							DNAJC13	0.1																					STXBP5L	0.19
ZNF628	0.11																													GIMAP8	0.13
UQCRFS1	0.13																													SORL1	0.17
CLDN23	0.14																													ANKRD20A2	0.12
B3GNT6	0.19																													PTPRN2	0.12
ADAD2	0.17																													PLCH1	0.14
ATXN1	0.19																													MYOM2	0.12
ZFPM1	0.52																													KIAA2022	0.18
KCNK17	0.21																													GK2	0.1
TMEM189	0.13																													KIAA1210	0.1
IDUA	0.16																													FAM83B	0.17
SARM1	0.14																													ADAM29	0.12
CELSR2	0.12																													MYO3A	0.14
KRTAP10-6	0.12																													BSN	0.16
KRTAP5-5	0.13																													GRM8	0.13
NMU	0.11																													CYP2C19	0.19
SOWAHA	0.29																													NOS1	0.17
SP8	0.12																													ARPP21	0.14
C16orf3	0.16																													PLCB4	0.19
HHIPL1	0.14																													PLCB1	0.14
NOTCH2	0.12																													GPC5	0.1
KCNN3	0.1																													PAK7	0.13
GPRIN2	0.18																													BC063132	0.11
PODXL	0.27																													TRPM6	0.14
LRIG1	0.34																													DSCAML1	0.11
TMEM247	0.22																													COL1A1	0.12
THEM4	0.16																													DSCAM	0.31
GPX1	0.1																													MPP7	0.1
ASB16	0.11																													LPA	0.15
SALL3	0.21																													DAB1	0.1
MAP1S	0.1																													COL4A4	0.23
ZNF787	0.27																													C8B	0.14
LACTB	0.3																													DNAH17	0.18
RGS9BP	0.12																													DYSF	0.14
GLTPD2	0.21																													BCLAF1	0.14
MAL2	0.24																													COL28A1	0.1
LRP11	0.1																													CCDC141	0.12
CLIC6	0.12																													PPFIA2	0.12
ADAMTS7	0.13																													ADAM28	0.12
GARS	0.38																													ANKRD30BP2	0.12
																														MYO15A	0.13
																														MUC3A	0.12
																														LOC646214	0.14
																														CNTN4	0.16
																														XIRP1	0.13
																														C10orf71	0.11
																														C3	0.11
																														LILRB4	0.11
																														FGA	0.11
																														STAB1	0.12
																														CLCN1	0.11
																														OSMR	0.12
																														MYT1L	0.13
																														UGT2B10	0.12
																														SLC8A3	0.1
																														SCN2A	0.14
																														FNDC1	0.12
																														RNF17	0.13
																														IGSF1	0.13
																														DBC1	0.12
																														PCDHB8	0.13
																														MYO5B	0.15
																														LRRC4C	0.13
																														STK31	0.12
																														C2orf71	0.1
																														EPHA6	0.16
																														TMC5	0.15
																														C1orf168	0.13
																														TDRD5	0.11
																														CD163L1	0.18
																														SLC9C1	0.1
																														NDST4	0.13
																														NLRP5	0.17
																														ADAMTS9	0.11
																														ARAP2	0.11
																														COL14A1	0.13
																														POTEG	0.1
																														SPTB	0.12
																														NLRP11	0.14
																														POM121L12	0.1
																														PCDH18	0.18
																														DPYD	0.17
																														MBD5	0.12
																														CFH	0.19
																														LILRA1	0.16
																														DUSP27	0.1
																														TCHHL1	0.13
																														CACNA1S	0.14
																														PTPRB	0.19
																														GRID2	0.15
																														LAMB4	0.12
																														SLC38A4	0.11
																														RACGAP1P	0.13
																														ANK1	0.12
																														FAM47A	0.13
																														FCGBP	0.2
																														PAPPA	0.15
																														ST6GAL2	0.13
																														NEBL	0.14
																														PSG3	0.11
																														DSC2	0.1
																														KCNQ5	0.13
																														ENAM	0.12
																														ZBBX	0.11
																														ATP13A4	0.11
																														COL4A3	0.12
																														MYH13	0.11
																														UGT2B4	0.11
																														HEPHL1	0.11
																														KIR3DL2	0.11
																														PSG4	0.15
																														ANKRD20A9P	0.23
																														CFTR	0.16
																														TSHZ2	0.12
																														SLC9A4	0.1
																														NRAS	0.28
																														KIF4B	0.1
																														HDAC9	0.12
																														FSIP2	0.12
																														CPAMD8	0.15
																														SCN11A	0.24
																														CASR	0.15
																														EFCAB6	0.11
																														ABCB1	0.1
																														ADAM18	0.17
																														FCRL5	0.13
																														ZNF99	0.14
																														KCNH5	0.15
																														NLRP4	0.15
																														RFX6	0.11
																														PCDHGC5	0.49
																														OTOGL	0.14
																														MECOM	0.19
																														ABCA4	0.13
																														LILRP2	0.14
																														NLRP13	0.14
																														COL4A6	0.1
																														IL7R	0.11
																														CATSPERB	0.12
																														LTBP2	0.11
																														KCNB2	0.2
																														RPTN	0.15
																														HECW2	0.12
																														CHEK2P2	0.12
																														COL4A1	0.14
																														SEZ6L	0.12
																														NBPF1	0.15
																														GRM7	0.12
																														ATP13A5	0.11
																														ZFPM2	0.16
																														GLI2	0.11
																														SLC9C2	0.13
																														PCDHB3	0.11
																														ADAMTS19	0.11
																														KIAA1217	0.16
																														ZNF560	0.11
																														SVEP1	0.2
																														SRGAP3	0.1
																														ATP8B4	0.11
																														GPRC6A	0.12
																														UNC79	0.16
																														ADH1B	0.1
																														RIMBP2	0.1
																														COL5A2	0.14
																														MGC70870	0.23
																														SELP	0.1
																														SNCAIP	0.17
																														F5	0.1
																														SAMD9L	0.14
																														LRBA	0.1
																														DDX60	0.1
																														KCNB1	0.11
																														EPHA7	0.11
																														SLIT3	0.15
																														RGS7	0.11
																														CFB	0.1
																														MST1P2	0.18
																														GRIN2B	0.14
																														PRB2	0.14
																														PDGFRA	0.1
																														PCDHB4	0.12
																														OR4M1	0.1
																														KCNQ3	0.12
																														GRIA1	0.12
																														ABCB11	0.1
																														TPTE2	0.11
																														PCSK5	0.18
																														KCNH7	0.15
																														X97876	0.1
																														ARMC4	0.17
																														PTCHD2	0.11
																														ITPR1	0.1
																														DCDC5	0.1
																														EGFLAM	0.1
																														KSR2	0.11
																														CNTNAP4	0.12
																														SIPA1L1	0.11
																														ADH1C	0.11
																														HIVEP3	0.11
																														RBP3	0.1
																														VWF	0.14
																														MARCO	0.14
																														OR51S1	0.1
																														COL19A1	0.11
																														RUNX1T1	0.12
																														PIK3C2G	0.14
																														RGPD3	0.14
																														FLNB	0.11
																														TLL1	0.21
																														TMEM132B	0.18
																														HEATR8	0.1
																														BCL11A	0.1
																														KIAA1462	0.14
																														SAMD9	0.15
																														NLRP12	0.12
																														PCDHAC2	0.53
																														GFRAL	0.11
																														WBSCR17	0.14
																														CDH6	0.14
																														ABCB5	0.14
																														COL5A1	0.18
																														FREM1	0.14
																														PCDHB5	0.12
																														C12orf63	0.15
																														DOCK3	0.15
																														TRPC4	0.1
																														CNTN5	0.2
																														ERC2	0.14
																														SCN10A	0.22
																														DSC1	0.15
																														SLIT2	0.16
																														TRHDE	0.15
																														DSG1	0.15
																														TRANK1	0.19
																														PRUNE2	0.19
																														OTOF	0.11
																														MORC1	0.17
																														ADCY8	0.15
																														SERPINB3	0.14
																														ACAN	0.14
																														ABCC8	0.11
																														PCNXL2	0.15
																														C8orf34	0.1
																														NRK	0.15
																														MYOM3	0.12
																														AGBL1	0.1
																														LPHN2	0.12
																														C7	0.15
																														STON1-GTF2A1L	0.1
																														CUX2	0.1
																														ABCA12	0.17
																														HYDIN	0.32
																														PHLDB2	0.1
																														CDH4	0.11
																														NLRP9	0.1
																														OGDHL	0.12
																														ARID2	0.13
																														F8	0.15
																														ZDBF2	0.16
																														MYO7B	0.12
																														TCEB3B	0.1
																														PPP1R3A	0.16
																														FLJ43315	0.12
																														EVPL	0.14
																														FILIP1	0.12
																														TEX15	0.12
																														PDE1A	0.12
																														ACSM2B	0.14
																														THEMIS	0.1
																														SCN5A	0.22
																														ADAMTS6	0.13
																														TP63	0.15
																														GRIA2	0.11
																														MYOCD	0.16
																														C6	0.21
																														UGT2A1	0.1
																														CR1	0.14
																														SLCO6A1	0.1
																														NYAP2	0.1
																														ST18	0.17
																														ODZ4	0.15
																														HECW1	0.12
																														TCRA	0.21
																														CACNA2D3	0.15
																														GRIN3A	0.12
																														PTPRC	0.1
																														CXorf22	0.1
																														ITGA4	0.11
																														ABCC9	0.15
